# Supplementary material for: Canine Olfactory Detection of a Non-Systemic Phytobacterial Citrus Pathogen of International Quarantine Significance
Source: Entropy (Basel). 2020 Nov 9;22(11):1269. doi: 10.3390/e22111269 (PMC7712947; doi:10.3390/e22111269)
Supplement: Supplementary file 1 [file entropy-22-01269-s001.zip]

Archive with 8 entries (8 files):
- Video S1 - Juice training_x264.mp4
- Video S2 - Juice in the packinghouse.mp4
- Video S3 - Mi cross train trees_x264.mp4
- Video S4 - Mi cross train culture_x264.mp4
- Video S5 - Ti cross train trees_x264.mp4
- Video S6 - Ti Dilution_x264.mp4
- Video S7 - M 10^-2 .mp4
- Video S8 - T 10^-2.mp4
